# Supplementary material for: Cerebral sinovenous thrombosis in children with nephrotic syndrome: systematic review and one new case
Source: Front Pediatr. 2023 Aug 24;11:1207871. doi: 10.3389/fped.2023.1207871 (PMC10484110; doi:10.3389/fped.2023.1207871)
Supplement: Supplementary file 1 [file Table1.xlsx]

## Sheet: List 1
Study	Patient	Sex	Age	Curse of disease	Relapse	Time NS onset - CSVT	Time CSVT symptoms - diagnosis	CSVT inpatient?	Biopsy	CS	Other immunosuppressive	Diuretics	CT	CT - CSVT?	CTA/contrast?	CTA/contrast_CSVT?	CTV	CTV_CSVT?	MRI	MRI_CSVT?	MRV	Angiography	other thrombosis	other cerebral afection	what kind?	sinus_sagitalis_superior	sinus_tranversus	trans_right	trans_left	sinus_sigmoideus	sigmo_right	sigmo_left	straight_sinus (sinus rectus)	Torcula (confluence of sinuses)	Jugular or intracranial vein	sinus_sagitalis_inferior	Dehydration_day of CSVT	Dehydration_comentary	CVC	Infection?	What kind?	headache	vomiting	meningeal signs	drowsiness/letargy/apathy	papilledema	Oculomotor nerve palsy	Ophtalmodynia	diplopia
Current patient	1	m	3.1	Secondary SRNS	1	2.2	6	0	MCD	1	0	0	0	x	0	x	0	x	0	x	1	0	no	0	x	1	1	1	1	1	1	1	1	1	0	1	0	x	0	0	x	1	1	1	0	1	0	0	0
Sethi 2020	2	f	2	x	0	0.5	7	0	no	1	0	x	0	x	0	x	0	x	0	x	1	0	no	0	x	1	1	1	1	1	0	1	1	1	1	0	0	x	0	0	x	0	0	0	0	0	0	0	0
He 2020	3	m	5	SSNS - FR	2	6	1	1	ano, ale nenapsali výsledek	1	0	0	1	x	0	x	0	x	0	x	1	0	no	0	x	1	1	1	1	1	1	0	0	0	0	0	0	x	0	1	RTI	1	1	0	1	0	0	0	0
Rong 2020 - 1	4	m/f 9/1	3	SSNS - FR	x	3	1	x	no	1	0	0	1	1	0	x	0	x	0	x	1	0	no	0	x	0	0	0	0	0	0	0	0	1	0	0	0	x	0	0	x	1	1	1	0	0	0	0	0
Rong 2020 - 2	5	m/f 9/1	3.3	SRNS	x	3	1	x	MCD	1	0	1	1	0	0	x	0	x	1	1	1	0	no	1	ventricle was slightly enlarged, sulcus and schizencephaly were slightly widened, while thrombosis was found in the left transverse sinus and sigmoid sinus.	0	1	1	1	1	1	1	1	1	0	0	0	x	0	0	x	1	1	0	0	0	0	0	0
Rong 2020 - 3	6	m/f 9/1	4.9	SRNS	x	2	1	x	no	1	0	1	0	x	0	x	0	x	1	0	1	0	no	0	x	1	1	1	0	1	1	1	0	0	0	0	0	x	0	0	x	0	1	0	0	0	0	1	0
Rong 2020 - 4	7	m/f 9/1	5	SRNS	x	2	0.25	1	IgA	1	0	0	1	1	0	x	0	x	1	1	1	0	no	1	extensive abnormal signals distributed in the right temporal lobe, parietal lobe, and occipital lobe as well as the left parietal lobe (mainly in the right).	1	1	1	1	1	1	1	1	1	0	1	0	x	0	0	x	0	0	0	0	0	0	0	0
Rong 2020 - 5	8	m/f 9/1	3	SSNS - D	x	1.5	2	x	no	1	0	0	1	1	0	x	0	x	1	1	1	0	no	0	x	1	1	1	0	1	1	1	0	0	1	0	0	x	0	0	x	1	0	0	0	0	0	0	0
Rong 2020 - 6	9	m/f 9/1	5.9	SRNS	x	6	4	x	MCD	1	0	1	1	1	0	x	0	x	1	1	1	0	no	1	multiple speckles were found in the right frontal lobe along with the left parietal lobe.	1	1	1	0	0	0	0	0	0	0	0	0	x	0	0	x	1	0	0	0	0	0	0	0
Rong 2020 - 7	10	m/f 9/1	9	SSNS - FR	x	60	15	x	no	1	0	1	0	x	0	x	0	x	1	1	1	0	no	0	x	0	0	0	0	0	0	0	0	0	1	0	0	x	0	0	x	1	1	0	0	0	0	0	0
Rong 2020 - 8	11	m/f 9/1	10	SRNS	x	2	15	x	no	1	0	0	1	1	0	x	0	x	1	1	1	0	no	0	x	1	0	0	0	0	0	0	0	0	1	0	0	x	0	0	x	1	1	0	0	0	0	0	0
Rong 2020 - 9	12	m/f 9/1	9	SSNS - FR	x	42	213	0	no	0	CyA	0	1	0	0	x	0	x	1	1	1	0	no	1	gyrus was slightly swelled and sulcus was shallow. Abnormal shadow of vessels could be seen in the region of suprasellar cistern and cerebral peduncle with cavitas subarachnoidalis widened.	0	0	0	0	0	0	0	0	0	1	0	0	x	0	0	x	1	1	1	0	1	0	0	0
Rong 2020 - 10	13	m/f 9/1	7.4	SSNS - FR	x	16.8	30	x	no	1	0	0	0	x	0	x	0	x	1	0	1	0	no	0	x	1	0	0	0	0	0	0	0	0	1	0	0	x	0	0	x	1	1	0	0	0	0	0	0
Silva 2018	14	f	5	SSNS - D?	0	0.3	0	1	no	1	0	0	1	1	1	1	0	x	0	x	0	0	no	0	x	0	1	1	0	0	0	0	0	0	0	0	0	x	0	1	cough, no fever	1	1	0	0	0	0	0	0
Kumar 2017	15	m	5	Secondary SRNS	1	0.7	5	0	no	1	0	0	0	x	0	x	0	x	0	x	1	0	PTE billateral	0	x	1	1	1	1	1	1	1	0	0	1	1	0	x	0	1	Fever - 5 days after CSVT symptoms	1	0	0	0	0	0	0	0
Artoni 2016	16	m	13	SSNS - D	>0	120	0	1	FSGS	1	CyA	0	0	x	0	x	0	x	MRA	1	0	0	no	0	x	1	1	0	1	0	0	0	1	0	0	0	0	x	0	1	Mastoiditis	0	0	0	0	0	0	0	0
Kurt-Sukur 2015 - 1	17	m	15	SSNS - D?	1	4	1	0	MCD	1	0	0	1	0	0	x	0	x	1	1	1	0	no	0	x	1	1	1	1	1	1	0	0	0	0	0	0	x	0	0	x	1	1	0	0	0	1	0	0
Kurt-Sukur 2015 - 2	18	m	2.5	SSNS	0	0.13	1	1	no	1	0	0	1	0	0	x	0	x	1	1	1	0	no	0	x	1	1	1	0	1	1	1	0	0	1	0	0	x	0	0	x	1	0	0	0	0	1	0	0
Torres 2014	19	m	2.83	x	0	1	2	0	MCD	1	0	1	0	x	0	x	0	x	1	1	0	0	no	0	x	1	1	0	1	0	0	0	0	0	0	0	1	due to gastroenteritis and RTI , before CSVT	0	1	RTI + diarrhea	1	1	0	0	0	0	0	0
Rumayyan 2014	20	f	10	x	>0	x	0	0	no	0	0	0	1	1	0	x	0	x	0	x	0	0	no	0	x	0	0	0	0	0	0	0	1	0	0	0	1	gastroenteritis -before CSVT	0	1	gastroenteritis	1	0	0	0	0	0	0	0
Suri 2014 - 1	21	f	10	SRNS	>0	x	x	x	FSGS	x	x	x	0	x	1	x	1	1	0	x	0	0	no	0	x	1	0	0	0	0	0	0	0	0	0	0	0	x	0	0	x	1	1	0	0	1	0	0	0
Suri 2014 - 2	22	f	8	x	0	x	x	x	no	x	x	x	0	x	1	1	0	x	0	x	0	0	no	0	x	0	0	0	0	0	0	0	0	0	1	0	0	x	0	0	x	1	1	0	0	0	0	0	0
Suri 2014 - 3	23	f	6	SRNS	>0	x	x	x	no	x	x	x	0	x	1	x	0	x	0	x	1	0	no	1	occipital venous infarct	1	1	0	1	1	1	1	0	0	0	0	0	x	0	1	peritonitis	1	1	0	0	1	1	0	0
Suri 2014 - 4	24	f	6	SSNS - D	>0	x	x	x	no	x	x	x	1	x	0	x	0	x	1	x	1	0	no	1	right frontal white matter infarct	1	1	1	1	0	0	0	0	0	0	0	0	x	0	0	x	1	1	0	0	0	1	0	0
Suri 2014 - 5	25	f	7	x	0	x	x	x	no	x	x	x	0	x	1	1	0	x	0	x	0	0	no	0	x	0	0	0	0	0	0	0	0	0	1	0	0	x	0	0	x	0	0	0	0	0	0	0	0
Suri 2014 - 6	26	m	3	SSNS	>0	x	x	x	no	x	x	x	0	x	1	x	1	1	0	x	0	0	no	0	x	1	0	0	0	0	0	0	1	0	0	0	0	x	0	0	x	0	0	0	0	1	1	0	0
Suri 2014 - 7	27	m	11.5	x	0	x	x	x	no	x	x	x	0	x	1	x	0	x	0	x	1	0	no	0	x	1	1	1	0	1	1	0	0	0	0	0	0	x	0	0	x	1	1	0	0	1	0	0	0
Suri 2014 - 8	28	m	6	SSNS	>0	x	x	x	no	x	x	x	0	x	1	1	0	x	0	x	0	0	no	1	left parieto-occipital venous infarct with bleeding	0	0	0	0	0	0	0	0	0	1	0	0	x	0	0	x	1	0	0	0	0	0	0	0
Suri 2014 - 9	29	m	12	SSNS	>0	x	x	x	no	x	x	x	0	x	1	1	0	x	0	x	0	0	no	1	right parietal cortical venous infarct	1	0	0	0	0	0	0	0	0	0	0	0	x	0	0	x	1	1	0	0	1	1	0	0
Suri 2014 - 10	30	m	6	SSNS - D	>0	x	x	x	FSGS	x	x	x	0	x	1	x	0	x	0	x	1	0	no	0	x	1	1	1	1	1	1	0	0	0	0	0	0	x	0	0	x	1	1	0	0	1	0	0	0
Suri 2014 - 11	31	m	7	x	0	x	x	x	no	x	x	x	0	x	1	1	0	x	0	x	0	0	no	0	x	1	1	1	1	0	0	0	0	0	0	0	0	x	0	0	x	1	1	0	0	1	0	0	0
Alexander 2013	32	m	4	SSNS	x	1	11	0	no	1	0	0	1	0	0	x	0	x	1	0	1	0	no	1	abnormal signal in periocipital region	1	1	1	0	1	1	0	0	0	1	0	0	x	0	0	x	1	1	0	1	0	1	0	1
Gera 2012 - 1	33	m	4	SSNS - D?	>0	12	2	0	no	1	0	0	1	0	0	x	0	x	1	1	1	0	no	0	x	1	1	0	1	1	0	1	0	0	0	0	0	x	0	0	x	0	1	0	1	1	0	0	0
Gera 2012 - 2	34	m	3.5	x	0	0.4	3	0	no	1	0	0	0	x	0	x	0	x	1	1	1	0	no	0	x	1	1	1	1	1	1	1	0	0	0	0	0	x	0	0	x	1	0	0	0	0	0	0	0
Udani 2011	35	m	3	SSNS	1	25	1	0	no	1	0	0	0	x	1	1	0	x	0	x	1	0	no	0	x	1	1	1	0	1	1	0	0	1	1	0	1	After CSVT - due to vomiting or dicreased oral income	0	0	x	1	0	0	1	0	1	0	0
Besbes 2011	36	m	7	SSNS - D	1	4	0	1	MCD	1	0	1	1	1	0	x	0	x	1	1	1	0	no	0	x	1	1	1	0	1	1	0	0	0	1	0	0	x	0	0	x	1	0	0	0	1	1	0	0
Zaki 2010	37	m	9	SSNS - FR	>0	36	15	0	no	1	0	0	0	x	1	1	0	x	0	x	0	0	no	0	x	0	1	1	0	0	0	0	1	0	0	0	0	x	0	0	x	1	0	0	0	0	0	0	0
Kanani 2008	38	m	1.8	SSNS	0	0.1	4	1	no	1	0	1	1	1	0	x	0	x	0	x	0	0	no	0	x	1	1	1	1	0	0	0	0	0	0	0	0	x	0	0	x	0	1	0	0	1	0	0	0
Zaragoza-Casares 2007	39	m	11	SSNS	>0	96	x	0	no	0	0	0	1	1	0	x	0	x	1	1	0	0	no	0	x	1	0	0	0	0	0	0	0	0	0	0	1	timeline not clear	0	0	x	1	0	0	0	1	1	0	1
Hussain 2007	40	m	3	SSNS	1	8	21	0	no	1	0	0	1	0	0	x	0	x	1	1	1	0	no	0	x	1	1	1	0	1	1	1	0	0	1	0	0	x	0	0	x	1	0	0	1	1	1	0	0
Balci 2007	41	m	5	SSNS	0	0.03	2	0	no	0	0	0	0	x	0	x	0	x	MRA	1	0	0	no	0	x	1	1	1	0	0	0	0	0	0	0	0	0	x	0	0	x	1	1	0	0	0	0	0	0
Flus 2006	42	m	8.1	SSNS	>0	60	x	x	no	1	0	0	1	x	1	x	0	x	MRI+MRA	x	1	0	no	0	x	1	0	0	0	0	0	0	0	0	0	0	0	x	0	0	x	1	1	0	0	1	1	0	1
Flus 2006	43	m	2.5	SRNS	2	3	x	x	no	1	0	0	1	x	1	x	0	x	MRI+MRA	x	1	0	no	0	x	1	1	1	1	0	0	0	1	0	0	0	0	x	0	1	gastroenteritis	0	1	0	1	0	0	0	0
Flus 2006	44	f	2.5	SSNS	0	0.7	x	x	no	1	0	0	1	x	1	1	0	x	0	x	0	0	no	0	x	1	1	1	0	0	0	0	0	0	0	1	0	x	0	0	x	0	0	0	0	1	0	0	0
Flus 2006	45	f	3.1	SSNS - D	>0	16	x	x	no	1	0	1	0	x	0	x	0	x	MRI+MRA	x	1	0	no	0	x	1	0	0	0	0	0	0	0	0	0	0	0	x	0	0	x	0	0	0	0	0	0	0	0
Papachristou 2005	46	f	8.5	SRNS	0	1.2	x	1	FSGS	1	0	x	1	1	0	x	0	x	MRI+MRA	1	0	0	no	0	x	1	0	0	0	0	0	0	0	1	0	0	1	After CSVT - due to vomiting or dicreased oral income	0	0	x	1	1	0	1	0	0	0	0
Gangakedkar 2005	47	m	9	SSNS - D	0	0	3	0	no	0	0	0	1	1	0	x	0	x	1	1	0	0	no	0	x	1	0	0	0	0	0	0	1	0	1	0	1	After CSVT - due to vomiting or dicreased oral income	0	0	x	0	1	0	1	0	1	0	1
Rodriguez 2003	48	m	9	SSNS	>0	60	4	0	no	1	0	0	1	1	0	x	0	x	1	1	1	0	no	0	x	1	1	0	1	0	0	0	0	0	0	0	0	x	0	1	vomiting prior CSVT, erosive gastritis	1	1	1	0	1	0	0	0
Palcoux 2003	49	m	7	Secondary SRNS	8	48	x	0	MCD	1	CyA	0	1	1	0	x	0	x	0	x	0	0	no	0	x	1	1	1	0	0	0	0	0	0	0	0	0	x	0	0	x	1	0	0	0	0	1	0	0
Lin 2002	50	m	7	SRNS	>0	24	5	0	no	1	0	1	1	0	0	x	0	x	1	0	1	0	no	1	MRI - hyperintensity in thalamus bilaterally, hippocampus bilaterally and right occipital area on T2-weighted and diffusion-weighted image	0	0	0	0	0	0	0	1	0	0	0	0	x	0	1	Fever	1	0	0	0	1	0	0	0
Pirogovsky 2001	51	m	2	SRNS	0	1	1	0	no	1	0	0	1	1	1	1	0	x	MRI+MRcontrast	1	1	0	no	0	x	1	0	0	0	0	0	0	0	0	0	0	0	x	0	1	Temperature 37.5	0	1	0	1	1	1	0	0
Meena 2000	52	m	4	SSNS	3	x	21	0	MCD	1	0	1	0	x	1	1	0	x	0	x	0	0	no	0	x	1	0	0	0	0	0	0	0	0	0	0	0	x	0	0	x	1	1	0	0	1	0	0	0
Fakeeh 2000	53	m	4	SSNS - D?	3	14	1	0	no	1	0	0	1	1	0	x	0	x	MRI+MRA	1	0	0	no	0	x	1	1	1	1	1	1	0	1	0	1	0	0	x	0	0	x	0	1	1	1	0	1	0	0
Sung 1999	54	m	16	SSNS	1	7	5	0	no	0	0	0	0	x	0	x	0	x	MRI+MRA	1	0	0	no	0	x	1	1	1	1	0	0	0	1	0	0	0	0	x	0	0	x	1	1	0	0	0	0	0	0
Tullu 1999	55	m	2.5	SSNS - FR	x	1.3	3	0	no	1	0	0	1	1	0	x	0	x	0	x	0	0	no	0	x	1	0	0	0	0	0	0	0	0	0	0	0	x	0	1	Fever	0	1	0	0	1	0	0	0
Pillekamp 1997	56	x	5	SSNS	1	4.7	x	0	no	1	0	0	1	1	0	x	0	x	0	x	0	0	no	1	two small parasagittal areas of parenchymal intracerebral haemorrhage in the right parietal lobe	1	0	0	0	0	0	0	0	0	0	0	0	x	0	0	x	1	1	0	0	0	0	0	0
Mira 1996	57	m	8	SSNS - D?	1	2	4	0	no	1	0	0	1	1	0	x	0	x	1	1	0	0	no	1	with two hemorrhage zones in the right cerebral hemisphere	1	0	0	0	0	0	0	0	0	1	0	0	x	0	0	x	1	1	0	1	0	0	0	0
Divekar 1996	58	m	3	SSNS	0	0.3	0	1	no	1	0	0	0	x	1	1	0	x	0	x	0	0	no	1	ischemic changes in the left temporoparietal region	1	1	0	1	1	0	1	1	1	0	0	1	Before CSVT - due to diarrhea	0	1	Diarrhea	0	0	0	0	1	0	0	0
Burns 1995	59	m	17	SSNS	1	4	2	1	MCD	1	0	0	0	x	0	x	0	x	1	1	0	0	no	0	x	1	0	0	0	0	0	0	0	0	0	0	1	Before CSVT - due to intravascular depletion during relapse	x	0	x	1	0	0	0	0	0	0	0
Casteels 1995	60	m	2	SSNS - D?	1	<6	1	1	no	1	0	1	1	1	0	x	0	x	0	x	0	0	no	0	x	1	1	1	0	0	0	0	1	0	0	0	0	x	0	1	Fever	0	1	1	0	1	0	0	0
Negrier 1991	61	m	2	x	0	0.1	0	1	no	0	0	1	1	1	0	x	0	x	0	x	0	0	Right massive pulmonary embolism, 80% of left pulmonary artery and right auricula	0	x	1	0	0	0	0	0	0	0	0	1	0	x	x	0	0	Vomiting, etiology not clear	0	0	0	0	0	0	0	0
Lau 1980	62	m	2.5	SSNS - D?	1	x	4	0	no	1	0	1	1	0	0	x	0	x	0	x	0	1	thrombosis in the right femoral artery and vein as a complication of catheterization, left PTE	x	x	1	0	0	0	0	0	0	0	0	0	0	0	x	0	0	x	0	0	0	1	0	0	0	0
N	62	49m, 12f, 1x	6,17 +- 3,67	14SRNS, 39SSNS, 9x	0: 17, >0: 33, x: 12	<=6m: 32, >6m: 16, x: 14	7<=35, >7 - 8, x - 19	12	MCD: 9, FSGS: 4, IgA: 1	44	3	13	35	21	19	12	2	2	33	25	32	1	3	13		51	36	30	21	21	18	13	15	8	19	4	8	8	0	14	vomiting and/or diarrhea: 5, isolated fever: 4, gastroenteritis + RTI: 1, peritonitis: 1, RTI: 3 (including 1 mastoiditis), fever after CSVT: 1	43	37	6	12	23	16	1	4
%		m:80%		SSNS: 74%	0: 34%	<=6m: 67%	<=7: 81%	30.7692	#VALUE!	86.2745	5.88235	26.5306	56.4516	70	30.6452	100	3.22581	100	53.2258	86.2069	51.6129	1.6129	4.83871	21.3115		82.2581	58.0645	48.3871	33.871	33.871	29.0323	20.9677	24.1935	12.9032	30.6452	6.45161	13.1148	3 after CSVT	0	22.5806		69.3548	59.6774	9.67742	19.3548	37.0968	25.8065	1.6129	6.45161
Unkown values		1		9	12	14	19	23	x	11	11	13	0	32	0	50	0	60	0	33	0	0		1													1	1 not clear	1	0	47 nic
Known values		51		53	50	48	43	39	x	51	51	49	62	30	62	12	62	2	62	29	62	62	62	61		62	62	62	62	62	62	62	62	62	62	62	61	4 before CSVT	61	62	15	62	62	62	62	62	62	62	62
Control		62		62	62	62	62	62	x	62	62	62	62	62	62	62	62	62	62	62	62	62	62	62	62	62	62	62	62	62	62	62	62	62	62	62	62	62	62	62	62	62	62	62	62	62	62	62	62
[truncated: 63 more columns]
